# Supplementary material for: The VDR rs1544410 and rs11568820 Variants and the Risk of Osteoporosis in the Polish Population
Source: Int J Mol Sci. 2025 Jan 8;26(2):481. doi: 10.3390/ijms26020481 (PMC11764738; doi:10.3390/ijms26020481)
Supplement: Supplementary file 1 [file ijms-26-00481-s001.zip]

Archive with 1 entries (1 files):
- ijms-3355193-supplementary.pdf
